# Supplementary material for: Nurse Coaching in Oncology Care to Reduce Stress: A Systematic Review and Meta-Analysis
Source: Healthcare (Basel). 2026 Mar 25;14(7):840. doi: 10.3390/healthcare14070840 (PMC13073765; doi:10.3390/healthcare14070840)
Supplement: Supplementary file 1 [file healthcare-14-00840-s001.zip]

Archive with 1 entries (1 files):
- healthcare-4170398-supplementary.pdf
